# Supplementary material for: Automated Multi-Modal MRI Segmentation of Stroke Lesions and Corticospinal Tract Integrity for Functional Outcome Prediction
Source: Tomography. 2026 Feb 24;12(3):29. doi: 10.3390/tomography12030029 (PMC13030278; doi:10.3390/tomography12030029)
Supplement: Supplementary file 1 [file tomography-12-00029-s001.zip]

Archive with 11 entries (11 files):
- Figure S1.png
- Figure S10.png
- Figure S11.png
- Figure S2.png
- Figure S3.png
- Figure S4.jpg
- Figure S5.png
- Figure S6.png
- Figure S7.png
- Figure S8.png
- Figure S9.png
